# Supplementary material for: Management and Prognosis of Patients with Recurrent or Persistent/Progressive Uterine Carcinosarcoma
Source: Curr Oncol. 2022 Oct 13;29(10):7607–23. doi: 10.3390/curroncol29100601 (PMC9600185; doi:10.3390/curroncol29100601)
Supplement: Supplementary file 1 [file curroncol-29-00601-s001.zip]

Archive with 1 entries (1 files):
- curroncol-1893176-supplementary.pdf
